# Supplementary material for: Repetitive Transcranial Magnetic Stimulation in Fibromyalgia: Exploring the Necessity of Neuronavigation for Targeting New Brain Regions
Source: J Pers Med. 2024 Jun 20;14(6):662. doi: 10.3390/jpm14060662 (PMC11204413; doi:10.3390/jpm14060662)
Supplement: Supplementary file 1 [file jpm-14-00662-s001.zip]

Archive with 1 entries (1 files):
- jpm-3038081.pdf
